# Supplementary material for: Downregulation of basal myosin‐II is required for cell shape changes and tissue invagination
Source: EMBO J. 2018 Nov 15;37(23):e100170. doi: 10.15252/embj.2018100170 (PMC6276876; doi:10.15252/embj.2018100170)
Supplement: Supplementary file 3 — Movie EV2 [file EMBJ-37-e100170-s003.zip]

Archive with 7 entries (6 files):
- EMBOJ-2018-100170_MovieEV2.avi
- EMBOJ-2018-100170_MovieEV2.docx
- EMBOJ-2018-100170_MovieEV2.pdf
- __MACOSX/
- __MACOSX/._EMBOJ-2018-100170_MovieEV2.avi
- __MACOSX/._EMBOJ-2018-100170_MovieEV2.docx
- __MACOSX/._EMBOJ-2018-100170_MovieEV2.pdf
